# Supplementary material for: The Effect of Mechanical Elongation on the Thermal Conductivity of Amorphous and Semicrystalline Thermoplastic Polyimides: Atomistic Simulations
Source: Polymers (Basel). 2023 Jul 1;15(13):2926. doi: 10.3390/polym15132926 (PMC10346438; doi:10.3390/polym15132926)
Supplement: Supplementary file 1 [file polymers-15-02926-s001.zip]

Archive with 1 entries (1 files):
- polymers-2454972-supplementary.pdf
